# Supplementary material for: Mechanistic Elucidation and Establishment of Drying Kinetic Models of Differential Metabolite Regulation in Rheum palmatum During Natural Sun Drying: An Integrated Physiology, Untargeted Metabolomics, and Enzymology Study
Source: Biology (Basel). 2025 Aug 1;14(8):963. doi: 10.3390/biology14080963 (PMC12383960; doi:10.3390/biology14080963)
Supplement: Supplementary file 1 [file biology-14-00963-s001.zip]

Archive with 1 entries (1 files):
- biology-3591593-supplementary.pdf
